# Supplementary material for: PSMA-RLT in Patients with Metastatic Hormone-Sensitive Prostate Cancer: A Retrospective Study
Source: Cancers (Basel). 2022 Dec 31;15(1):297. doi: 10.3390/cancers15010297 (PMC9818570; doi:10.3390/cancers15010297)
Supplement: Supplementary file 1 [file cancers-15-00297-s001.zip]

Archive with 1 entries (1 files):
- cancers-2072637-supplementary.pdf
